# Supplementary material for: CXCL12/CXCR4 axis governs Treg spatial dominance over CD8+ T cells via IL-2 sequestration: a dual therapeutic target in prostate cancer
Source: Front Immunol. 2025 Jul 8;16:1626708. doi: 10.3389/fimmu.2025.1626708 (PMC12279891; doi:10.3389/fimmu.2025.1626708)
Supplement: Supplementary file 1 [file Table1.xlsx]

## Sheet: Sheet1
Supplementray Table 1: Signature gene lists used in this study
NK & T-cell exhaustion	T cell cytotoxicity	Treg activity	M1 Polarization	M2 Polarization
TOX	GZMA	NT5E	iNOS	ARG1/2 (Arginase)
NR4A1	GZMB	LAYN	IL12	IL10
NR4A2	GZMM	ENTPD1	CD64 (FcγR1A)	CD32
NR4A3	GZMK	CTLA4	CD64 (FcγR1B)	CD163
PDCD1	GZMH	TNFRSF18	CD64 (FcγR1C)	CD23 (FCER2)
CTLA4	PRF1	IL2RA	CD80 (B7-1)	CD200R1
TIGIT	CD8A	LAG3	CXCR10	PD-L2 (PDCD1LG2)
HAVCR2	CD8B	TGFB1	IL23	PD-L1 (CD274)
LAG3		TNFRSF4	CXCL9	MARCO
BTLA		FOXP3	CXCL10	CSF1R
CD244		LGALS1	CXCL11	CD206 (MRC1)
TBX21		IL10	CD86 (B7-2)	Il1RA (IL1RN)
EOMES		BTLA	IL1A	Il1R2
BLIMP1		ICOS	IL1B	IL4R
NFAT		TIGIT	IL6	CCL4
BATF		TNFRSF9	TNFa	CCL13
VHL		CD70	MHCII	CCL20
FOXO		IKZF2	CCL5	CCL17
FOXP1			IRF5	CCL18
ENTPD1			IRF1	CCL22
CXCL13			CD40	CCL24
MYO1E			IDO1	LYVE1
PRDM1			KYNU	VEGFA
WARS			CCR7	VEGFB
CREM				VEGFC
PRDM1				VEGFD
LAYN				EGF
PHLDA1				Cathepsin A (CTSA)
SNAP47				CTSB
CD38				CSTC
MYO7A				CTSD
PARK7				TGFB1
				TGFB2
				TGFB3
				MMP14
				MMP19
				MMP9
				CLEC7A
				WNT7b
				FASL
				TNFSF12
				TNFSF8
				CD276 (B7-H3)
				VTCN1 (BH-H4)
				MSR1 (CD204)
				FN1
				IRF4
